# Supplementary material for: IL-10 Promotes CXCL13 Expression in Macrophages Following Foot-and-Mouth Disease Virus Infection
Source: Int J Mol Sci. 2023 Mar 28;24(7):6322. doi: 10.3390/ijms24076322 (PMC10093876; doi:10.3390/ijms24076322)
Supplement: Supplementary file 1 [file ijms-24-06322-s001.zip]

Archive with 1 entries (1 files):
- ijms-2197305-supplementary.pdf
